# Supplementary material for: Assemblages of Plasmodium and Related Parasites in Birds with Different Migration Statuses
Source: Int J Mol Sci. 2022 Sep 7;23(18):10277. doi: 10.3390/ijms231810277 (PMC9499606; doi:10.3390/ijms231810277)
Supplement: Supplementary file 1 [file ijms-23-10277-s001.zip]

Archive with 1 entries (1 files):
- ijms-1880855-supplementary.xlsx
