# Supplementary material for: Assemblages of Plasmodium and Related Parasites in Birds with Different Migration Statuses
Source: Int J Mol Sci. 2022 Sep 7;23(18):10277. doi: 10.3390/ijms231810277 (PMC9499606; doi:10.3390/ijms231810277)
Supplement: Supplementary file 1 [file ijms-23-10277-s001.zip › ijms-1880855-supplementary.xlsx]

## Sheet: TableS1
Table S1 Summary of collected samples and lineages detected in each host species. Mixed infection including lineages that cannot be identified are marked as 'undefined'.
Host Species	Migration Status	Migration Distance (km)	Time at Study Site (per Year)	Sample Size	Lineage Name	Lineage Type	Infection No.	Prevalence
Aegithalos glaucogularis	Resident	-	12 months	22	AEGCAU06	distinct	1	0.0454545
	Resident			22	AEGGLA01	distinct	1	0.0454545
	Resident			22	EMEL03	shared	1	0.0454545
	Resident			22	EMGOD06	shared	1	0.0454545
	Resident			22	HYBOR02	shared	2	0.0909091
	Resident			22	PARMIN02	shared	2	0.0909091
	Resident			22	TURDUS2	shared	1	0.0454545
Carpodacus davidianus	Resident	-	12 months	5	CARDAV01	distinct	1	0.2
Cyanoptila cumatilis	Migratory	long (3112.23)	4 months	2	CYACUM01	distinct	1	0.5
				2	CYACUM02	distinct	1	0.5
Dendrocopos major	Resident	-	12 months	3	DENMAJ01	distinct	1	0.333333
Dendrocopos major	Resident	-	12 months	3	EMGOD06	shared	1	0.333333
Emberiza elegans	Migratory	short (1356.45)	6 months	36	BT5	shared	2	0.0555556
				36	EMBELE01	distinct	1	0.0277778
				36	EMBELE02	distinct	1	0.0277778
				36	EMBELE03	distinct	1	0.0277778
				36	EMGOD06	shared	1	0.0277778
				36	EMSPO05	shared	5	0.138889
				36	EMTRI02	distinct	1	0.0277778
				36	PADOM02	shared	2	0.0555556
				36	PARVEN03	shared	1	0.0277778
				36	undefined		1
Emberiza godlewskii	Resident	-	12 months	7	ALARV04	shared	2	0.285714
				7	EMBGOD01	distinct	1	0.142857
				7	EMSPO05	shared	1	0.142857
				7	GALLUS02	shared	1	0.142857
				7	PADOM02	shared	1	0.142857
				7	undefined		1
Emberiza tristrami	Passing	long (2874.71)	15 days-1 month	2	EMBTRI01	distinct	1	0.5
Emberiza tristrami	Passing	long (2874.71)	15 days-1 month	2	HYBOR02	shared	1	0.5
Ficedula elisae	Migratory	variable (2701.87)	4 months	46	AECA01	distinct	1	0.0217391
	Migratory			46	AEGTIP01	distinct	1	0.0217391
	Migratory			46	EMGOD06	shared	1	0.0217391
	Migratory			46	FICELI01	distinct	4	0.0869565
	Migratory			46	FICELI02	distinct	1	0.0217391
	Migratory			46	FICZAN01	distinct	1	0.0217391
	Migratory			46	PARMIN02	shared	6	0.130435
	Migratory			46	PAVE01	distinct	2	0.0434783
	Migratory			46	TURDUS2	shared	1	0.0217391
Ficedula zanthopygia	Migratory	long (4318.49)	4 months	77	AECA01	distinct	4	0.0519481
	Migratory			77	EMSPO05	shared	2	0.025974
	Migratory			77	FICZAN01	distinct	8	0.103896
	Migratory			77	FICZAN02	distinct	1	0.012987
	Migratory			77	FICZAN03	distinct	1	0.012987
	Migratory			77	FICZAN04	distinct	1	0.012987
	Migratory			77	FICZAN05	distinct	1	0.012987
	Migratory			77	HYBOR02	shared	1	0.012987
	Migratory			77	MONTRI01	distinct	1	0.012987
	Migratory			77	PAVE01	distinct	1	0.012987
	Migratory			77	TUCHR01	distinct	1	0.012987
	Migratory			77	TURDUS2	shared	1	0.012987
Larvivora cyane	Migratory	long (3693.52)	4 months	3	ALARV04	shared	1	0.333333
		long (3693.52)	4 months	3	EMGOD06	shared	1	0.333333
Monticola gularis	Migratory	variable (2553.62)	4 months	2	ALARV04	shared	1	0.5
Monticola gularis	Migratory	variable (2553.62)	4 months	2	HYBOR02	shared	1	0.5
Pardaliparus venustulus	Migratory	short (702.15)	6 months	54	ALARV04	shared	8	0.148148
	Migratory			54	ANHO02	distinct	1	0.0185185
	Migratory			54	BT5	shared	1	0.0185185
	Migratory			54	EMEL03	shared	1	0.0185185
	Migratory			54	EMGOD06	shared	7	0.12963
	Migratory			54	HYBOR02	shared	1	0.0185185
	Migratory			54	PADOM02	shared	1	0.0185185
	Migratory			54	PARMIN02	shared	5	0.0925926
	Migratory			54	PARVEN03	shared	5	0.0925926
	Migratory			54	PARVEN04	distinct	1	0.0185185
	Migratory			54	PARVEN05	distinct	1	0.0185185
	Migratory			54	PARVEN06	distinct	1	0.0185185
	Migratory			54	PARVEN07	distinct	1	0.0185185
	Migratory			54	PARVEN08	shared	1	0.0185185
	Migratory			54	PARVEN09	distinct	1	0.0185185
	Migratory			54	PARVEN10	distinct	1	0.0185185
	Migratory			54	PARVEN11	distinct	1	0.0185185
	Migratory			54	PARVEN12	distinct	1	0.0185185
	Migratory			54	PARVEN13	distinct	1	0.0185185
	Migratory			54	PARVEN14	distinct	1	0.0185185
	Migratory			54	SGS1	shared	1	0.0185185
	Migratory			54	TARCYA01	shared	4	0.0740741
	Migratory			54	TUCHR01	distinct	1	0.0185185
	Migratory			54	TURDUS2	shared	3	0.0555556
	Migratory			54	undefined		2
Parus minor	Resident	-	12 months	23	ALARV04	shared	5	0.217391
	Resident			23	EMEL03	shared	1	0.0434783
	Resident			23	EMGOD06	shared	2	0.0869565
	Resident			23	HYBOR02	shared	2	0.0869565
	Resident			23	PARMIN02	shared	2	0.0869565
	Resident			23	PARMIN03	distinct	1	0.0434783
	Resident			23	PARMIN04	distinct	1	0.0434783
	Resident			23	PARMIN05	distinct	1	0.0434783
	Resident			23	PARMIN06	distinct	1	0.0434783
	Resident			23	PARMIN07	distinct	1	0.0434783
	Resident			23	PARMIN08	distinct	1	0.0434783
	Resident			23	PARUS8	distinct	1	0.0434783
	Resident			23	PARVEN03	shared	1	0.0434783
	Resident			23	undefined		3
Periparus ater	Resident	-	12 months	6	ALARV04	shared	2	0.333333
	Resident			6	DENVID02	distinct	1	0.166667
	Resident			6	PERATE10	distinct	1	0.166667
	Resident			6	PERATE11	distinct	1	0.166667
	Resident			6	TARCYA01	shared	2	0.333333
Phoenicurus auroreus	Migratory	variable (1509.02)	4 months	10	GALLUS02	shared	1	0.1
				10	HYBOR02	shared	2	0.2
				10	SGS1	shared	1	0.1
				10	TARCYA01	shared	1	0.1
				10	TSUB01	shared	1	0.1
Phylloscopus claudiae	Migratory	short (819.95)	4 months	15	AECA02	distinct	1	0.0666667
		short (819.95)	4 months	15	ALARV04	shared	1	0.0666667
				15	GW7	distinct	1	0.0666667
				15	PARVEN03	shared	1	0.0666667
				15	PHYCLA01	distinct	1	0.0666667
				15	PHYCLA02	distinct	1	0.0666667
				15	PHYREG01	distinct	1	0.0666667
				15	PYHCLA01	distinct	1	0.0666667
				15	TURDUS2	shared	2	0.133333
				15	undefined		1
Phylloscopus coronatus	Migratory	long (3979.51)	4 months	8	AECA02	distinct	1	0.125
	Migratory			8	ALARV04	shared	1	0.125
	Migratory			8	BT5	shared	1	0.125
	Migratory			8	NILSUN01	distinct	1	0.125
	Migratory			8	PARMIN02	shared	3	0.375
	Migratory			8	PHYCOR01	distinct	1	0.125
	Migratory			8	TSUB01	shared	1	0.125
	Migratory			8	undefined		1
Phylloscopus inornatus	Passing	short (811.45)	15 days-1 month	22	BT5	shared	5	0.227273
	Passing			22	GRW04	distinct	1	0.0454545
	Passing			22	HLW1	distinct	1	0.0454545
	Passing			22	PARVEN08	shared	1	0.0454545
Phylloscopus proregulus	Passing	NA	15 days-1 month	26	ALARV04	shared	1	0.0384615
	Migratory			26	BT5	shared	2	0.0769231
	Migratory			26	EMGOD06	shared	1	0.0384615
	Migratory			26	PHYPRO01	distinct	1	0.0384615
Phylloscopus soror	Migratory	variable (1613.09)	4 months	4	GALLUS02	shared	1	0.25
		variable (1613.09)	4 months	4	PHYSOR01	distinct	1	0.25
		variable (1613.09)	4 months	4	TUCHR01	distinct	1	0.25
Phylloscopus schwarzi	Passing	long (3766.43)	15 days-1 month	1	NA		NA	NA
Poecile montanus	Resident	-	12 months	15	ALARV04	shared	7	0.466667
	Resident			15	EMGOD06	shared	2	0.133333
	Resident			15	HYBOR02	shared	1	0.0666667
	Resident			15	PARVEN03	shared	4	0.266667
	Resident			15	POEMON06	distinct	1	0.0666667
	Resident			15	POEMON07	distinct	1	0.0666667
	Resident			15	POEMON08	distinct	1	0.0666667
	Resident			15	POEPAL03	distinct	1	0.0666667
	Resident			15	SGS1	shared	2	0.133333
	Resident			15	TARCYA01	shared	4	0.266667
	Resident			15	undefined		1
Poecile palustris	Resident	-	12 months	16	ALARV04	shared	7	0.4375
	Resident			16	ALBRE01	distinct	1	0.0625
	Resident			16	EMGOD06	shared	2	0.125
	Resident			16	GALLUS02	shared	1	0.0625
	Resident			16	HYBOR02	shared	1	0.0625
	Resident			16	PARPAL02	distinct	1	0.0625
	Resident			16	PARPAL03	distinct	1	0.0625
	Resident			16	PARPAL04	distinct	1	0.0625
	Resident			16	PARUS8	distinct	1	0.0625
	Resident			16	PARVEN03	shared	1	0.0625
	Resident			16	POEPAL03	distinct	1	0.0625
	Resident			16	POEPAL04	distinct	1	0.0625
	Resident			16	POEPAL05	distinct	1	0.0625
	Resident			16	POEPAL06	distinct	1	0.0625
	Resident			16	TSUB01	shared	1	0.0625
	Resident			16	TURDUS2	shared	1	0.0625
	Resident			16	undefined		3
Sinosuthora webbiana	Resident	-	12 months	2	DELURB5	distinct	1	0.5
		-	12 months	2	FICNAR02	distinct	1	0.5
		-	12 months	2	HYBOR02	shared	1	0.5
Sitta europaea	Resident	-	12 months	8	HYBOR02	shared	1	0.125
	Resident			8	SITEUR02	distinct	1	0.125
	Resident			8	TARCYA01	shared	1	0.125
	Resident			8	TURDUS2	shared	3	0.375
Sitta villosa	Resident	-	12 months	1	NA		NA	NA
Tarsiger cyanurus	Passing	long (2875.04)	15 days-1 month	32	BT1	distinct	3	0.09375
	Passing			32	BT5	shared	5	0.15625
	Passing			32	EMGOD06	shared	5	0.15625
	Passing			32	FIPAR02	distinct	2	0.0625
	Passing			32	SYBOR02	distinct	1	0.03125
	Passing			32	TARCYA05	distinct	1	0.03125
	Passing			32	TARCYA06	distinct	1	0.03125
	Passing			32	TARCYA07	distinct	2	0.0625
	Passing			32	TARCYA08	distinct	1	0.03125
	Passing			32	TARCYA09	distinct	1	0.03125
	Passing			32	TARCYA10	distinct	1	0.03125
	Passing			32	TURDUS1	distinct	1	0.03125
	Passing			32	undefined		2
Turdus mupinensis	Migratory	NA	4 months	2	ALARV04	shared	1	0.5
Turdus mupinensis	Migratory	NA	4 months	2	EMEL04	distinct	1	0.5
Turdus mupinensis	Migratory	NA	4 months	2	TURMUP01	distinct	1	0.5
Turdus mupinensis	Migratory	NA	4 months	2	undefined		1
Urocissa erythroryncha	Resident	-	12 months	1	NA		NA	NA
Urosphena squameiceps	Migratory	long (2780.85)	4 months	8	EMGOD06	shared	1	0.125
	Migratory		4 months	8	HYBOR02	shared	1	0.125
